# Supplementary material for: The impact of rural outreach programs on medical students’ future rural intentions and working locations: a systematic review
Source: BMC Med Educ. 2018 Aug 14;18:196. doi: 10.1186/s12909-018-1287-y (PMC6092777; doi:10.1186/s12909-018-1287-y)
Supplement: Supplementary file 2 — Appendix S2. A summary analysis of the quality review process for the 62 selected studies. Provides a detailed analysis summary of the quality review process for the 62 studies. This is a working table to summarise and evaluate each manuscript through a systematic process. (XLS 263 kb) [file 12909_2018_1287_MOESM2_ESM.xls]

## Sheet: Sheet1
Additional file 2 - A summary analysis of the quality review process for the 62 selected studies
New Ref Number (link to ref number in manuscript)	Author and Year	Study Design	Sample Size	Sample Categorised into 1 = (small) less than 100 2= moderate is 101 to 500 3= Large 501plus	Participation rate/Response Rate (Add in what the numbers mean) (1=below 50% 2=50-80% 3=81-100% 4=Nil reported	Data Collection methodology	Allocation bias (vol or non vol) (1=vol 2=non vol) -This is vol or non vol for participation in the Rural Program (Not participation in the evaluation surveys but the program itself)	Voluntary or non-voluntary completion of survey/evaluation or N/A (SURVEY/EVAL SPECIFIC)	Blinding Bias - Control group = 1, 2=no control/comparison group 3= comparison but no intervention control 4=comparison groups and control group 5=random allocation	Stat Analysis of results applied to control for confounders - (yes/no) 1=yes 2=no	Intervention integrity (well described intervention)	Single or multischool program	Survey Methods (pre/post/tracking)	Timing of the Evaluation (1=pre and post intervention 2=post intervention survey but no follow tracking 3=pre,post and follow up post grad tracking 4=post survey and post follow up tracking 5=Graduate follow up tracking only	Intention or actual workforce outcomes (1=intention 2=workforce outcomes provided)	Longitudinal Survey (Yes or No)	Key Outcomes of the Manuscript/Study	Outcomes - 1. Effectiveness clearly demonstrated 2. Likely to be beneficial 3. trade-off between beneficial and adverse effects as effects weighed according to individual circumstances 4. effect unknown as insufficient evidence for recommendation 5. unlikely to be beneficial 6. likely to be ineffective (TAKEN FROM THE QUALITY MATRIX)	Strength of the Study dictated by design Study Design -1.RCT 2. Well designed interventional study without randomisation 3. Well designed observational study 4. Expert Opinion, influential reports (TAKEN FROM THE QUALITY MATRIX)	Reported limitations (Self reported from the Manuscript) i.e. what the authors put forward as their limitations	Overall Summary of Quality	Overall Quality Rating
76	Zink 2010	Longitudinal tracking study	3365 is entire sample Three interventions and one control. The entire sample included 3,365 students: 215 UMN–Duluth/RPAP, 276 UMN–TC/RPAP, 427 UMN–Duluth/ non-RPAP, and 2,447 UMN–TC/non- RPAP graduates. 3365 is entire sample Three interventions and one control. The entire sample included 3,365 students: 215 UMN–Duluth/RPAP, 276 UMN–TC/RPAP, 427 UMN–Duluth/ non-RPAP, and 2,447 UMN–TC/non- RPAP gr…	3	3	Questionnaire/survey, alumni records, Other databases (Local), Internet/email/Phone / AMA	1 (students apply and interview for the programs)	Surveys mailed - self selection participation for questionnaire. A lot of data identified via AMA and internet, doesn’t require participation.	4	1	Yes	1	All surveys and newsletters applied to Graduates in addition to internal and external databases. Internet and web searches were to ascertain the working practice location of graduates when information was incomplete.	3	2	Yes - 20 years plus	The RPAP experience led to the highest number of rural primary care physicians. The study reported that admitting students with an interest in rural primary care and exposing them to rural experiences via a longitudinal immersion experience (RPAP) can lead to metropolitan raised students working in rural practice. Both programs (RPAP) and UMN-Duluth led to more graduates working rurally.The RPAP …	2	3	Programs have a primary care focus, and select students who express an interest and apply, hence selection bias of the sample. Current practice location not available for 1.6% of the sample.	Strengths – Very large sample size overall, and moderate sample size for the 3 interventions, and the control group was very large, multiple means of data collection including a national database, excellent tracking of graduates, stat analysis applied, longitudinal tracking (20 years) with tracking at multiple time points. Weaknesses – Self-selection bias, 1.6% could not be tracked. Strengths – V…	Strong
74	Pagaiya 2015	Cross sectional longitudinal study.	7,157 doctors who graduated and joined the MoH service between 2000 and 2007. Of these, 1,093 graduated from the CPIRD track and 6,064 from the normal track. 100% follow up rates7,157 doctors who graduated and joined the MoH service between 2000 and 2007. Of these, 1,093 graduated from the CPIRD track and 6,064 from the normal track. 100% follow up rates7,157 doctors who graduated and joined the …	3	3	Alumni records, Other databases (Local), Internet/email/Phone	In relation to public service retention, 3 years of public service were obligatory for both CPIRD and normal track doctors.(2).	Database that doctors are obliged to enter their details into (non-vol)	1	1	Yes	2	Baseline data collected, and follow-up data and workplace location were, number of years in rural districts and years within the MoH service. Data collected from 2000 to 2011 and Follow-up rates were 100% for the entire study populationBaseline data collected, and follow-up data and workplace location were, number of years in rural districts and years within the MoH service. Data collected from 2…	3	2	Yes - 10 year tracking	The study reported a positive impact as CPIRD doctors were more likely to stay working in rural areas and in public service than their peers who did not complete the rural training program. The study assessed actual observations and completed rigorous analysis of doctor retention trends. The co-archive program can address short term recruitment needs.	2	3	Limited by the administrative database which was not created for research purposes, and lack of individual characteristics of the doctors that may have an impact (.e.g. hometown origin, ses).	Strengths – Very large sample size for both the intervention and control, excellent follow up rates, multi-school, used multiple means to acquire information, service compulsory for 3 years therefore removes self-selection bias, looked at a large area and multiple schools/programs, looked at baseline data with data collected at multiple time points from 2000 to 2011 and retention data, pre, post …	Strong
75	Rabinowitz 2012	Longitudinal tracking study	Graduates Three rural programs and one International medical grads group 1757 graduates from 3 rural placements (RMED =132 UNIDULUTH=1287 PSAP=338 6574 IMGsGraduates Three rural programs and one International medical grads group 1757 graduates from 3 rural placements (RMED =132 UNIDULUTH=1287 PSAP=338 6574 IMGsGraduates Three rural programs and one International medical grads group 1757 graduates…	3	3	American association Masterfile (AMA) (National)	1 (students apply for the various rural programs (PSAP and RMED) but once in the program PSAP has a compulsory rural placement aspect	Students were selected, not self selection (looking at database data, no contact with the Grad)	3	1	Yes	2	Follow up of graduates working locations using data from the 2010 American Medical Association Physician Masterfile,Follow up of graduates working locations using data from the 2010 American Medical Association Physician Masterfile,Follow up of graduates working locations using data from the 2010 American Medical Association Physician Masterfile,Follow up of graduates working locations using data…	5	2	Yes - 25 years	Rural placement graduates were 10 times more likely to practice rural family medicine than IMGs and almost 4 times as likely to practice any rural primary care specialty. The rural placements significantly increased work in rural family physician and primary care work compared to the IMGs.Rural placement graduates were 10 times more likely to practice rural family medicine than IMGs and almost 4 …	2	3	Relied on the AMA Masterfile, which has known limitations, although is the most complete source of information on physician workforce information. The issues are with the accuracy of specialty and practice location data are for recent grads (takes a long time to update the database, a lag effect) so they looked at older grads (prior to 2006). An issue therefore is it does not include the most rec…	Strength – Large sample size and high response rate, used a national database, comparison groups, multi-site program, followed up actual working locations over a longitudinal period (25 years). Weaknesses – self-selection bias, no pre or post surveys (database only), comparison group rather than a control group, limited participant information and therefore control of potential confounders, issue…	Strong
77	Brokaw 2009	Longitudinal tracking study	Followed up 2487 graduates	3	3	American association Masterfile (AMA) (National)	1 (assignment based on student preference )	AMA and Alumni records - did not require permission of participants.	1	1 (good stats - controlled a number of potential confounders (sex, race, age, hometown, MCAT)	Yes	2	Alumni records were matched with data from the 2003 AMA Physician Masterfile to ascertain the self-reported medical specialty and working location of the graduates.	5	2	Yes- up to 6 years (10 year cohort)	Findings suggest that a regional campus environment during the first 2 years of medical school can encourage students to consider regional career paths. Attending a regional campus was a significant predictor of both medical speciality choice and practice location. Findings suggest that a regional campus environment during the first 2 years of medical school can encourage students to consider reg…	2	3	Observational study with no provision to randomly assign students to a campus, therefore applied multivariate regression techniques to adjust for any biases that may have resulted from the non-random assignment. Student preferences for rural campus were not available, therefore self selection a potential bias, also no financial information was or their speciality preferences prior to medical scho…	Strengths - Large sample size with high response rate, used a national database, control group, stat analysis of potential confounders, multi-school, followed up actual working location, longitudinal follow up. Weaknesses – Self-selection bias, didn’t look at other potential confounders of rural campus preference and financials. Strengths - Large sample size with high response rate, used a nation…	Strong
78	Playford 2015	Retrospective longitudinal cohort study	3282 graduates of the University of Western Australia Medical School who entered from 1980 and had completed the course by 2011, 3020 were able to be tracked. Intervention was 324 but this is all the entrants to the medical school from 1980 and who had graduated and currently in rural practice. 3282 graduates of the University of Western Australia Medical School who entered from 1980 and had comp…	3	3 (tracked 3020 out of 3282)	Alumni records, AHPRA (National)	1	AHPRA - not required to acquire participation - used a national database and alumni records - N/A	1	1	Yes	1	In May 2014, the Australian Health Practitioner Regulation Agency (AHPRA) database was used to identify the current workplace of every graduate of the Medical School of Western Australia. 3 cohort groups (2 control groups). In May 2014, the Australian Health Practitioner Regulation Agency (AHPRA) database was used to identify the current workplace of every graduate of the Medical School of Wester…	5	2	Yes -20-30 years	Of the intervention group, 78.7% were practicing in outer regional/very remote locations. Those not participating in the RCSWA (2 groups) had 45.5% and 52.4% working in outer regional/very remote locations. Significant predictors of working in more remote rural practice, were being female, and participating in the intervention (The RCSWA). The intervention (an extended rural clinical clerkship) d…	2	3	Looked at country of origin, secondary school type and location, age, gender and rural background and the intervention as potential confounders. Limited review of limitations.	Strengths – Very large sample size and excellent tracking (response rate) of graduates, used a national database, 2 control groups applied, stat analysis of potential confounders, looked at actual workforce outcomes, longitudinal program (up to 30years), good look at predictors of rural workforce outcomes, Weaknesses – Self-selection bias, single site.Strengths – Very large sample size and excell…	Strong
79	Kwan 2017	A cross-sectional cohort study	729 medical graduates of The University of Queensland from 2002–2011.	3	1	Questionnaire/survey, alumni records,AHPRA (National)	1	vol completion of survey	1	1	Yes	2	Graduates practice location and primary place of practice (categorised as rural for at least 50% of time since graduation), known as Longer Term Rural Practice (LTRP). Looked at this outcome for both GPs and medical specialists. Exposures were background, attendance at a metropolitan clinical school or at a rural clinical school for 1 academic year or 2 years. Graduates practice location and prim…	5	2	Yes - 10 years	Independent predictors of LTRP were; rural background, RCS for 1 year, RCS for 2 years, being a GP, and a bonded scholarship. Specialists were less likely than GP to in an LTRP; however they still exhibited similar positive associations to the predictors identified. Study advised both GPS and specialists can be encouraged to work rurally, by enrolling rural background medical students and providi…	2	3	Intention to practice in a rural area and its role in influencing location of clinical placement during medical school is not known. The rural intention of the graduate cohort is not available. The study only represents 29.4% of the 2478 UQ domestic medical graduates 2002 to 2011, so selection bias, however cohort is representative of the UQ medical graduates. Queensland may not be generalizable …	Strengths – Large survey number, used multiple methods to extract data and used a national database registry, control group applied, multischool, actual workforce tracking, longitudinal follow up (10 years), stat analysis and controlling for multiple potential rural confounders. Weaknesses – Average response rate (48%), self-selection bias, study acknowledges that they didn’t look at rural intent…	Strong
35	Young 2011	Longitudinal Descriptive tracking study	688 students	3	1 (47% response rate)	Questionnaire, Internet, email, phone, alumni records	1	Compulsory completion of questionnaires but chose to be part of the JFPP	2	2	Yes	2	Post only and annual follow up	2	1	Yes	85% of students reported their participation in the program increased students’ rural ambitions. This initial longitudinal data indicates the program is having a positive impact on the recruitment of rural doctors.85% of students reported their participation in the program increased students’ rural ambitions. This initial longitudinal data indicates the program is having a positive impact on the …	2	3	Haven't controlled for independent predictors such as rural origin and rural clinical school experience. Limited reflection of study limitations.	Strengths - Very good sample size used multiple methods to acquire information, multi-school program, and annual follow up of the graduates (multiple time points) Weaknesses Average response rate (47%), no control or comparison group, or stat analysis to control for confounders, only looking at intention rather than actual workforce outcomes, Strengths - Very good sample size used multiple method…	Moderate
41	Playford 2014	Multiple Cohort Cross sectional study	1017 graduates - but multiple groups and small numbers on the intervention groups. Intervention 258.	3	3	AHPRA	participation is based on an interview - therefore voluntary participation in the program.	Non-Vol	4	1	Yes	1	Used AHPRA to track graduates.	5	2	Yes - 10 years	Of 258 RCSWA graduates, 16.3% were working rurally compared with 4.7% of the control group. Undertaking the RCSWA program is strongly associated with increased likelihood of working rurally. Urban background grads who took part in the RCSWA were much more likely to work rurally than those who did not. Of 258 RCSWA graduates, 16.3% were working rurally compared with 4.7% of the control group. Unde…	2	3	Cross sectional design - weakness of sampling bias, but they had data on 91%, however small sample size of rural background students who participated in the rural program meant stat sig relationships between rural background and Rural intervention could not be established.	Strength – Moderate/good intervention sample size (258) and up to 1017 across all the groups and very good response rates, national registration database used, used comparison and control groups, stat anal applied, graduate workforce tracking and longitudinal (up to 10 years), looked at multiple time points. Weaknesses – self-selection bias, single site, no presurvey looking at initial intentions…	Moderate
43	Sen Gupta 2014	Longitudinal Cohort Study	530 graduates	3	3	Questionnaire/survey, AHPRA, Internet/phone/email, MSOD	Students choose to go to the RCS	Consent was sort to follow up RCS grads via survey and alumni contact lists.	3	2	Yes	1	Contact was made by email and telephone communication, and via a JCU School of Medicine Facebook page, which was initiated on student advice in 2005 and has been continued since for all graduating cohorts. Follow up data using AHPRA and other medical databases.Contact was made by email and telephone communication, and via a JCU School of Medicine Facebook page, which was initiated on student advi…	5	2	Yes	Study reports positive trends of the seven cohorts toward leading to significant workforce increase in northern and or rural Australia.	2	3	Data gathered from a variety of sources and 85% were self reported, and then AHPRA. Limited comparison data as the dates of the graduates vary (2005-2011) for RCS, and 2011 onwards for MSOD data. No statistical tests applied to the data apart from noting the differing patterns of practice, therefore no control for potential confounders. Bonded scholarships were not explored, and 14% had a bonded …	Strength - Good sample size (530) and very good response rate, with multiple data collection tools including a national register, and the study applied a comparison group, follow up of actual workforce outcomes and looked at seven cohorts. Weaknesses are the lack of stat analysis controlling for potential confounders, lack of control group and it being a single site study.	Moderate
45	Eley 2009	Descriptive study	463 students	2	2	Questionnaire/survey	(the RMR is compulsory)	Non-Vol	2	1	Yes	1	Pre-and post-survey	1	1	No	A rural rotation can encourage students’ interest in and understanding of rural medicine.	2	3	Doesn’t report over time, or provide a true pre vs post rotation effect. The variable response rate is an issue, and it is a single uni, and may not be generalizable.	Strength – Moderate/large sample size, with an average response rate, compulsory program reduces selection bias, stat analysis applied, pre and post survey. Weaknesses – No control/comparison group, single site, only looking at intention rather than actual workforce outcomes, not a longitudinal survey over time and has a variable response rate (across the cohort groups). Moderate due to the good …	Moderate
49	Eley 2009	Longitudinal retrospective cohort study	180 participants tracked from 277 eligible, with a 65% response rate. However data was grouped and within groups participant numbers were much less; group 1=56 2=14 3=43 and only 124 responded to the survey.	2	2	Questionnaire/survey, alumni records.	1 (elect to train rural)	Invited to participate - vol completion of questionnaire	4 check what I had in the table	1	Yes	1	Survey collected the following information; contact details (email addresses), demographic questions, education, rural background, rural experience, and current job title identified.	5	2	Yes but only early working locations (2 years)	Found that longer rural clinical experience is more effective in the working location choice and future interest in working rurally.	2	3	Could not contact all the former grads (69%) - bias of self report data, may be self reflection bias regarding those who responded. More longitudinal research is planned and would add value.	Strength – Good participant number and solid response rate (69%) overall although lacking at the group level, intention and workforce outcomes, longitudinal survey, Weaknesses – Self-selection bias, small numbers of respondents when looking at the individual intervention groups (56,14, 43), single site, more longitudinal research would strengthen initial workforce outcomes. Strength – Good partic…	Moderate
52	Kane 2013	Longitudinal (descriptive study) pipeline program	229 rural participants (non-participants = 997)	2	3	Questionnaire/survey, MUSOM, Residency Match Program, American board od Medical Specialties, alumni records, Internet/email/Phone.	1	Vol	1	1	Yes	1	Pre-and post-questionnaires Used tracking databasesPre-and post-questionnaires Used tracking databasesPre-and post-questionnaires Used tracking databasesPre-and post-questionnaires Used tracking databases	3	2	Yes - 15 years (1996 first program and followed up to 2010), but only looked at initial employment choices	72% reported increased interest in rural practice. 46% of participants decided to work in rural areas for their first practices Compared with the control group, summer rural participants were more likely to enter a primary care residency and twice as likely to choose specifically family medicine 72% reported increased interest in rural practice. 46% of participants decided to work in rural areas …	2 or 3	3	Voluntary program, therefore with a greater inclination to rural living or rural background may have participated. Do not have practice location for students who did not participate in the Summer Program, no comparison data, but they did compare with national data. Financial stipend could have influenced responses, and changes in perception were over a short period, no definitive cause and effect…	Strength – Sample size good (229) for intervention and control (997) and good response rates, used multiple methods in the collection of data and used recognised national databases, control group, pre and post questionnaires measuring intention and actual workforce outcomes, stat analysis applied and acquired extensive information on the participants and longitudinal tracking at multiple time poi…	Moderate
57	Longcombe 2009	Longitudinal follow up study	43 Rural University and 107 Metro University 43 Rural University and 107 Metro University 43 Rural University and 107 Metro University 43 Rural University and 107 Metro University	1	3	Alumni records	2	Does not report Is vol or compulsory - looks compulsory	1	2	Yes	2	Alumni records were used. Looked at rural or urban employment via alumni records. Direct contact with alumniAlumni records were used. Looked at rural or urban employment via alumni records. Direct contact with alumniAlumni records were used. Looked at rural or urban employment via alumni records. Direct contact with alumniAlumni records were used. Looked at rural or urban employment via alumni re…	5	2	Yes - 7 years tracking	Results support the establishment of rural medical schools (in rural areas), with the majority of rural school participants working rurally after graduation. Study therefore provides evidence that rural located medical schools can increase the numbers of physicians working in rural areas in the DRC. Results support the establishment of rural medical schools (in rural areas), with the majority of …	3 or 4	3	Only 2 schools investigated, and as new schools, only early outcomes of medical practice could be measured. Factors were not controlled for or explored such as age of students, rural origin, family medicine. Self report working location, not using a tracking database.	Strength - Good response rate, control group, non-vol program removes self selection bias, multi-school. Weaknesses - Small intervention sample size (43), no stat analysis to control for confounders, did not look at general factors including gender, age, rural origin, etc. and relied on self report of working location with no checking through a database.	Moderate
60	Crump 2015	Retrospective Longitudinal Study	The database constituted 1,120 medical school graduates from 2001 to 2008 (rural group = 101 and non-rural = 969).	3	3	Alumni records, Other databases (Local), American association Masterfile (AMA) (National).	1	Self selection of participants - I(they looked at their uni info and AMA Masterfile - but vol for the program, so more self selection.	1	1	Yes	1	The impact of adding a rural clinical campus to the school on workforce outcomes. In addition, analysed rural upbringing, demographics, family medicine, campus participation and residency choice. The American Medical Association (AMA) Physician Master File was used to determine location of practice.The impact of adding a rural clinical campus to the school on workforce outcomes. In addition, anal…	5	2	Yes - 7 years	Two years in the rural clinical campus showed the strongest association of all the variables with rural practice. Rural upbringing, family medicine residency with rural practice choice all reported positive associations with rural practice.	Did not look at the rurality of the residency program - some missing data.	3	Single med school, good large sample size over 8 years good, included most predictors that have been identified, 15% loss of data due to missing data, not randomised, students were self selected, only first practice choice, did not look at rurality of practice choice.	Strength –Moderate sample size (101) for the rural group and large control group (969) looking at multiple cohort years, high response rates, used multiple means for collecting data including a national database, collected a lot of participant characteristics and applied statistical modelling, workforce outcomes and intention, longitudinal but only looking at first practice choice (tracked within…	Moderate
61	Smucny 2005	Longitudinal tracking project and retrospective study	Questionnaires were given to 132 RMED graduates about the importance of RMED in their subsequent choices of practice locations. 76 RMED graduates (58%) completed the questionnaireQuestionnaires were given to 132 RMED graduates about the importance of RMED in their subsequent choices of practice locations. 76 RMED graduates (58%) completed the questionnaireQuestionnaires were given to 132 RMED gra…	3	3	Questionnaire/survey, interviews, American association Masterfile (AMA) (National)	1 (apply to do it)	Voluntary	4	1	Yes	1	• Geographic distribution of the program graduates compared against the non-graduates was identified through the AMA Masterfile. • A look at the importance of the program in the choice of the graduates working location through a voluntary Questionnaire mailed out to the graduates. • A look at the academic performance of the students and managements views. • Geographic distribution of the program …	5	2	Yes - 10 years	Approximately four times the RMED graduates were working in a rural clinical practice compared to the control group who did not participate in the RMED. The RMED program provided a valuable educational experience and assisted the recruitment of rural physicians.Approximately four times the RMED graduates were working in a rural clinical practice compared to the control group who did not participa…	2	3	Selection bias as volunteers, random assignment is the solution but this was not feasible. Did not survey the non-rural nonRMED students as thought response rate would be too low.	Strength – Moderate sample size and response rate (58%), national survey applied with interviews, comparison and control group, stat analysis applied, workforce outcomes determined, longitudinal across 10 years, Weakness – Single site, only tracking of graduates, voluntary selection bias, did not survey the non- rural non-RMED students. Strength – Moderate sample size and response rate (58%), nat…	Moderate
63	Playford 2016	Cohort Study	All 1026 University of Western Australia students who had an opportunity to apply for a year-long rotation in RCSWA from 2004 to 2010. (Intervention = 275, Control 1=593, Control 2 = 107)	3	3	Alumni records, AHPRA (National)	1	Voluntary	1	1 (very good - controlled for a lot of potential confounders)	Yes	1	Graduates’ principal work- place location using AHPRA.	5	2	Yes - 10 Years	RCSWA graduates were three times more likely to work in a rural location compared to either control group. The study suggests the RCSWA has a significant independent effect on rural workforce.	2	3	Control group had limitations - main potential problem is that the reasons for not being selected for the RCSWA, may also mitigate against future rural work. Measurement of graduate location occurred at only one time point, and doesn’t therefore track changes in rural employment and they acknowledge there could be other variables that have not been accounted for.	Strength – Very large sample size and high response rate, using a national registration database and alumni records, multiple control groups, identified workforce outcomes across 10 years, stat analysis applied very good. Weakness –Self-selection bias, single site, apparent control group limitations, and only one measurement of graduate location therefore no tracking retention and they acknowledg…	Moderate
65	Chen 2010	Longitudinal tracking study	175,649 who graduated between 1988 to 1997 and were clinically active physicians were followed up.	3	3	Other databases (Local), American association Masterfile (AMA) (National)	N/A - no single intervention - and no means of knowing if all the Unis provided vol placements or compulsory	N/A - used historical databases - no contact with doctors	1	1	Yes	2	Using the AMA database and the American Osteopathic Association Masterfile physician data clinically active physicians were identified.	5	2	Yes 10 year	11% (20,037) of the cohort were practicing in a rural location in 2005. 18% (2045) of osteopathic medical school graduates were practicing in a rural area. Rural residency trainees were more than 3 times likely to work in a rural location than non-rural residency trainees.	2	3	Used a different rural definition than a previous related study, limiting the ability to compare findings with the earlier study. There are reported limitations of the AMA and AOA Masterfile data, as the data is often inconsistently updated, so it may take years to capture physicians updated details/working locations. The data does not capture recent decade reducing relevance.	Strength – Extremely large sample size with high response rate, used national database matched with local databases, used control groups, stat analysis applied, mulit-site/school, longitudinal tracking over 10 years, workforce outcomes. Weakness – Looked at many interventions with minimal information on any one strategy, AMA and AOA Masterfile have reported limitations, and they do not report on …	Moderate
68	Clark 2013	Longitudinal cohort study	Follow up of 3 cohorts – 448 students 98/448 students did the extended rural placement aspect – 32-week rural placement. 35/434 did a rural internship The last cohort were students from a rural backgroundFollow up of 3 cohorts – 448 students 98/448 students did the extended rural placement aspect – 32-week rural placement. 35/434 did a rural internship The last cohort were students from a rural b…	2	2	Questionnaire/survey, MSOD.	1	Vol completion of the Ques (pre and post)	3	1 - looked at some key confounders - good stat analysis.	Yes	1	Self-reported questionnaires pre-and post-entry to medical school	3	2	Yes - 3 years	Increased intentions to undertake rural internships and choosing rural internships after completing medical school. For all the 3 cohorts, extended placements in rural clinical schools led to a stronger association than rural background with a preference and acceptance for rural internshipsIncreased intentions to undertake rural internships and choosing rural internships after completing medical …	3 group interventions - (2)	3	Only 54.6% from the 3 cohorts were followed up. Used longitudinal follow up data for 3 successive cohorts and identified the rural intern post taken up. A weakness is that the results Is its single site, and rural internship end point is only a short term outcome, and longer term follow up is required through the MSOD database.	Strengths - MSOD applied with questionnaire, comparison groups, good stat analysis, pre and post questionnaire, intentions and workforce outcomes. Weaknesses – Small to moderate samples sizes (small for intervention/moderate for control) and moderate response rate (54.6% average response rate). Self-selection bias, no control, short term follow up program but only 3 years, single site, longer fol…	Moderate
72	Wendling 2016	Retrospective Longitudinal Study	179 students graduated from the RPP between 1978 and 2006, and 168 (94%) identified. 2610 graduated from the other school campuses and were included and identified (93%) (Control). 179 students graduated from the RPP between 1978 and 2006, and 168 (94%) identified. 2610 graduated from the other school campuses and were included and identified (93%) (Control). 179 students graduated from the RPP b…	3	3	Alumni records, American association Masterfile (AMA) (National).	1 (interview for the program)	Surveyed uni grad population using AMA database- no voluntary participation acquired although a lot of info is also acquired from alumni records which the students provided).	1	1	Yes	1	AMA Masterfile allowed for cross-sectional analysis of all the graduates within the period. Speciality choice, practice location, and graduate outcomes all key outcomes compared over time. Demographic information was obtained from the American Medical College Application Service database.AMA Masterfile allowed for cross-sectional analysis of all the graduates within the period. Speciality choice,…	5	2	Yes - 30 years	RPP graduates were more likely to practice primary care, practice a high-risk specialty, practice rurally, and an area with a health professional shortage. The study identified that programs should target rurally interest students, provide significant clinical training in a rural area and this can lead to physicians working rurally. RPP graduates were more likely to practice primary care, practic…	2	3	Data from a single program limiting generalizability, analysis is retrospective, using self reported data from the AMA Masterfile database (data was checked and validated). Inherent selection bias of rural training programs, as students self select on the basis of rural interest.	Strength – Moderate sample size over a longitudinal period with a high response rate, study provided a large control, used a national database and alumni records, stat analysis to control for some potential confounders, follow up of employment outcomes over 30 years, Weaknesses – Self selection bias for the rural program, single site/school limits generalisability. Strength – Moderate sample size…	Moderate
69	Kondalsamy-Chennakesavan 2015	Retrospective Cohort Study	University of Queensland (UQ) medical graduates who graduated during the period 2002–2011. 1572 graduates were identified and 758 (48%) completed the survey questionnaire. Two cohorts, the RCS (276) and the metropolitan school attendees (478). University of Queensland (UQ) medical graduates who graduated during the period 2002–2011. 1572 graduates were identified and 758 (48%) completed the surve…	3	1 (48%)	Questionnaire/survey, AHPRA, Internet/email/Phone.	1	Vol completion of surveys	1	1	Yes	1	Current clinical practice in a rural location. Location identified via internet, phone, AHPRA, and a questionnaire.	5	2	Yes - 10 Years	Of the RCS attendees, 41.7% were working rurally, compared to 18.8% working rurally, of the metropolitan school attendees. Independent predictors of rural practice were identified as; one year in a RCS, 2 years in an RCS, rural background, being single and having a bonded scholarship. The study identified a number of predictors of rural employment, with a strong interaction identified between rur…	2	3	Main strength was the extensive data on sufficient numbers of graduates with different exposures to provide power for multivariate analysis with interactions on the outcome of rural practice. However, it is single site study, reduces generalisability, and the sample only represents 30.4% of domestic graduates from UQ, hence participation bias, also selection bias by the clinical school attended a…	Strengths – Two moderate sample sizes for the two cohorts (276 and 478), applied multiple methodology and a national registration database, control group applied, stat analysis/measured key confounders. no pre-survey but graduate workforce outcomes, longitudinal (up to 10years), identified important predictors of rural employment. Weaknesses – Self-selection bias, below 50% response rate, single …	Moderate
71	Herd er al. 2016	Longitudinal tracking project and retrospective study	4028 out of 20784 - completed the pre and post questionnaire - (20784 completed the pre and 4028 completed both - post was 1 and 3 years post grad). Limited by this factor but still a massive sample size.	3	19% (1)	Self reported questionnaire - commencement at Uni and 3 years post graduation - pre and post questionnaire. 3936 completed the 1 year follow up and 1050 completed the 3 year follow up. - MSOD	Looking at 20 Unis - student views - students choose to participate at the Uni - therefore voluntary	Participation (vol)	Comparison groups - (looking at 20 school programs)	1	Yes	20 Schools (2)	Pre uni and post course at 1 year and 3 years	1 and year 3 (pre survey and follow up tracking survey)	2	Yes - 6 (1 to 3 post grad)	Findings revealed that self-reported preferred practice location at medical school commencement was the most consistent predictor of preferred rural practice location and completing a rural rotation in the first and third years after graduation.	2	3	Potential limitation is the inability to control for RCS exposure as MSOD questionnaire did not collect this data. Medical schools were grouped into urban/rural based on geographic location, but it did not control for differences in rural focus and exposure, and selection criteria between medical schools.	Strength – Very large participant sample size, pre and post survey completed at multiple time points, comparison groups, multiple site (looking at 20 school programs), good stat analysis, intentions and workforce outcomes, up to 6 years follow up at multiple time points, used the MSOD national database. Weaknesses – Poor response rate albeit across a very large sample size, self-selection bias, s…	Moderate
12	Critchley 2007	Descriptive Study	368 students participated out of 393.	2	3	Questionnaire	2	Voluntary	2	1	Yes	1	Pre and Post	1	1	No	The rural health course positively influenced students’ intention for rural work and increased students interest in rural health. Study noted that most participants are from an urban background.The rural health course positively influenced students’ intention for rural work and increased students interest in rural health. Study noted that most participants are from an urban background.The rural h…	2 or 3	3	Single site study, self reported data only at the end of the course - therefore single point info.	Strength – Good sample size and response rate, stat analysis applied, pre and post survey. Weaknesses – Only one form of survey methodology and did not use national database, no control or comparison group, only looking at intentions rather than workforce outcomes, not a longitudinal study. Good sample size and response rates makes it moderate. Strength – Good sample size and response rate, stat …	Moderate
36	Kitchener 2015	Retrospective, observational, cohort study.Retrospective, observational, cohort study.Retrospective, observational, cohort study.	683 graduates (60 rural and 623 metro).	3	3	Main outcome measures: The primary outcome mea- sures were performance in overall and clinical assess- ments, and intern location (rural versus urban).	1	Compulsory review of student performance but students volunteered to participated in program.	1	1	Yes	1	Early career choices were obtained for graduates employed by Queensland Health through the Queensland Intern Matching Process.	4	2	Yes - 4 years	Sixty seven percent of participants have undertaken an internship at a rural location, compared with 15% of non-participants who attended urban hospital-based placements. Study indicates positive outcomes in terms of encouraging graduates to find work in rural settings.	2	3	Relatively small sample size, and limited follow up beyond 1 year. But did take into account financial scholarship, and bonded place.	Strength –Good response rate, looks at choices post-graduation (not just intention), control group, stat analysis applied, somewhat longitudinal (4 years but limited follow up beyond 1 year), Weaknesses – Small sample size for rural participants (60) self-selection bias, only looks at intern location rather than longer term outcomes, single site program. Strength –Good response rate, looks at cho…	Moderate
37	Roberts 2012	Qualitative Study applying Socio-Cognitive Theory	Interviews with 10 medical students, 15 clinical supervisors and teachers, 3 community health staff, and focus groups.	1	4	Focus Groups, interviews.	1	vol completion of survey	2	2	Yes	2	Pre-and post-placement interviews.	1	1	No	This placement program with an informal curriculum positively influenced students rural work intentions. The study provides new insights into the way in which students’ intentions to practise rurally are powerfully mediated by the richness of the informal curriculum within a longitudinal integrated rural placement.	4	4	First exploration of career intentions of medical students. Strengths are sampling of participants over 1 year, sampling of students from 3 unis, but the small sample size, and the sample was drawn from a single rural community. 1 year is not sufficient time to make any assessment on long term impact and longer term research is required.	Strengths – Good number and broad range of interviews (med students, supervisors, teachers, community staff, and focus groups (but small compared to a quantitative survey), pre and post placement interviews, multi-site interviews increased generalisability of the results, Weaknesses – self-selection bias, no control/comparison group, no stat analysis but n/a, only looking at intentions and not ac…	Moderate
38	Jones 2014	Longitudinal retrospective	3268 graduates (6 out of all medical schools participated)	3	3	MSOD, Questionnaire.	N/A - Looking at too many aspects/programs	Students asked to complete a survey - vol	3	1 - very good stat analysis looking at many potential confounders	Yes	2	Entry and Exit questionnaire Medical Schools Outcomes Database Study prospectively collects data, including practice location intention, from all Australian medical schools.Entry and Exit questionnaire Medical Schools Outcomes Database Study prospectively collects data, including practice location intention, from all Australian medical schools.Entry and Exit questionnaire Medical Schools Outcomes…	1	1	no	Remote placements were associated with a 77% increase in the odds of intention to become a rural doctor. The factors that positively influence students’ rural intentions are; exposure to rural practice during training, location and curriculum focus of a medical school. Rural origin and early intentions at the start of their medical training are stronger predictors of rural intentions than rural c…	2	3	Intention does not always equate to future actual behaviour, rural placements were characterised simplistically with limited information (e.g. vol or compulsory, specific info that may be strongly influential, finally the measure of rural practice intention is relatively simple.	Strengths – Very large sample size and high response rate, using the MSOD database and a questionnaire, comparison groups, very good stat analysis control of confounders, pre and post questionnaire, multi school (6), longitudinal (pre and post course). Weaknesses – Only looking at intention, doesn’t follow up working locations, lacking any clear information on school programs/simplistic, only 6 o…	Moderate
39	Forster 2013	Retrospective longitudinal survey	Yes (214/315) graduates between the years 2003– 2010.	2	2	Questionnaire, MSOD, Internet/phone/email.	1	Vol	3	1	Yes	1	Post online survey	2	2	Yes some follow up - 10 year program - grads followed up.	Beyond 1 year at an RCS for undergrad medical students is associated with current work location, preferred current work location and intended work location in a rural area. 3 years in an RCS significantly increases the likelihood of rural career intentions of non-rural students. Beyond 1 year at an RCS for undergrad medical students is associated with current work location, preferred current work…	2 or 3	3	Self report practice location.	Strength – Good sample size and reasonable response rate, multiple data collection tools applied to extract and verify information, comparison group applied, stat analysis, intention and actual workplace location. Weaknesses – self-selection bias, no control group, no pre-survey to collect baseline information, single site. Strength – Good sample size and reasonable response rate, multiple data c…	Moderate
40	Eley 2012	Longitudinal mixed methods, sequential explanatory design.	115/180 of graduates	2	2	Questionnaire/survey, Alumni records, internet/phone/email, Other databases (Local)	1	Voluntary	2	1	Yes	1	Post online survey Online questionnaire and semi-structured interviews - data merging. Tracking database established in 2006, in 2010, all former grads emailed a questionnaire. 29 interviewed (64%). Post online survey Online questionnaire and semi-structured interviews - data merging. Tracking database established in 2006, in 2010, all former grads emailed a questionnaire. 29 interviewed (64%). P…	3	2	This a 9 year follow up study, therefore longitudinal	40% of respondents were currently working in non-urban locations. Reported strong positive influence that rural clinical training increases rural intentions. However, study notes that these intentions are impacted by concurrent personal/life choices. Study reported the longer the exposure to rural training, the greater the impact on rural intentions. 40% of respondents were currently working in n…	3	3	All from one RCS, responses subject to self-selection and recall bias. Larger more diverse sample would increase the representativeness of the sample.	Strength – Moderate sample size, and moderate response rate, multiple data collection methodology, some stat analysis controlling for core factors (age, gender, rural origin), pre, post and follow up tracking and actual workforce outcomes and longitudinal follow up (9 years), Weakness – Single site, no control or comparison group, self selection bias, recall bias, sample could be larger and natio…	Moderate
42	Isaac 2014	Descriptive study and short term follow up.	150 students	2	3	Questionnaire/survey	1 (students chose to participate in the RCS school and the 1 year of the RCS program was looked at)	Vol participation of the Ques	2	1	Yes	1	Self-administered UNSW undergrad questionnaire. Data collected at baseline and after one year of RCS training on preferred location for internship, work and intended specialty.Self-administered UNSW undergrad questionnaire. Data collected at baseline and after one year of RCS training on preferred location for internship, work and intended specialty.Self-administered UNSW undergrad questionnaire.…	1	1	Yes but only one year follow up post grad	Factors associated with intent to practise in a rural location were rural background, 2 or more previous years at an RCS, and preference for a rural internship. At follow-up 41% of participants who originally intended to work in a metropolitan location at baseline changed their preference and indicated a preference for a rural location. An RCS experience can increase rural work intent and levels …	3	3	Single centre, internal evaluation tool (not validated), small sample size, also there are limited available of rural internships which will influence grads choice of rural location choice.	Strength – Moderate sample size with good response rate, followed up workforce location ( 1 year later) and pre-questionnaire, stat analysis applied. Weaknesses – self-selection bias, no control group, single site program, only looked at intention. Strength – Moderate sample size with good response rate, followed up workforce location ( 1 year later) and pre-questionnaire, stat analysis applied. …	Moderate
44	Playford 2012	Retrospective longitudinal cohort study	490/682 graduates (multiple groups - RUSC = 490, 29=RAMUS scholars, RCSWA + RUSC = 48 (varying rural programs)	2	2	Questionnaire, Alumni records.	RUSC was mandatory - 1 and 2 - multiple interventions.	Not vol - data collection was acquired from hospitals and uni - but vol survey. Vol survey key.	3	1	Yes	1	Post follow up of graduates working locations 2 cohorts: One year spent in an undergraduate rural clinical school 6 weeks in a rural under support and coordination experience out of a 6-year med degreePost follow up of graduates working locations 2 cohorts: One year spent in an undergraduate rural clinical school 6 weeks in a rural under support and coordination experience out of a 6-year med deg…	4	2	Yes - early movement 2 years	RCSWA was associated with significantly more postgraduate year one work rural work than the RUSC placement alone. The RCSWA workforce effect increased at postgraduate year two of the program. Rural-origin practitioners who chose the RCSWA program were more likely than other rural-origin practitioners to take rural rotations in both postgraduate years.RCSWA was associated with significantly more p…	4	3	No control group, but comparison groups.	Strength – Large sample size for one group, and small for the other two rural interventions, overall moderate response rates, study looks at multiple rural comparison groups, stat analysis applied, looking at actual workforce outcomes, Weaknesses – Small sample sizes for 2 interventions, not applying a national or registered database, self-selection bias, single school, only looking at workforce …	Moderate
46	Smedts 2008	Retrospective survey	683 students The total number of weeks spent rural training was ascertained from student and admin records. 683 students The total number of weeks spent rural training was ascertained from student and admin records. 683 students The total number of weeks spent rural training was ascertained from student and admin records.	3	683/734 = 93% = 3	alumni records, Other databases (Local)	1 (elect to train )	Did not need permission or consent for survey, but grads do elect to participate hence VOL	3	2	Yes	1	Alumni and hospital records ascertained the total number of weeks of rural training.	5	2	Yes	An increased exposure to the rural clinical training in the Northern Territory led to an increased rate of return. The study identified that short term placements in the final year, yielded the least return for the number of weeks of placement provided.	2 or 3	3	No reflection of study limitations	Strengths – Large sample size and very high participation rate, comparison groups of varying length of placements, looked at workforce outcomes. Weaknesses –self-selection bias, no control group, no stat analysis controlling for potential confounders, single school, study did no acknowledgement of its limitations, recall bias. Strengths – Large sample size and very high participation rate, compar…	Moderate
73	Worley 2008	Retrospective Study	74/150	1	1 (49%)	Questionnaire/survey	1	Voluntary	3	1	Yes	1	Retrospective postal survey of graduates.	1, 4 (multi-intervention)	2	Yes - 5 years	The two rural programs increased the likelihood of graduates choosing a rural career (even when accounting for age and rural background).	4	3	Small sample size, single institution, cross sectional, lack of generalisability of the findings, selection vias for volunteering for the programs with preference towards rural practice, regression analysis only controlled for rural background as it is an established factor.	Summary - Strengths - Looked at workforce outcomes over 5 years, applied stats and accounted for rural background potential predictor. Weaknesses Small sample size, lower response rate (less than 50%), only used one tool for evaluation, no control group, single site Summary - Strengths - Looked at workforce outcomes over 5 years, applied stats and accounted for rural background potential predicto…	Moderate
47	Strasser 2010	Retrospective cohort study	83 completed questionnaires from rural group and 19 from urban group).	1	(52% and 36%)	Questionnaire/survey.	1 - Students applied to go to the Uni but the uni were looking for specific students (rural background etc.).	Vol	4	1	Yes	1	Retrospective cohort mail survey. Pre-and Post-Placement Questionnaires	3	2 - looks at intent and actual rural practice	Yes 10 YEARS (2 and 9 years)	Study reported that increased interest in rural practice in the early postgraduate years for both rural background and non-rural background is not reflected in actual practice location after graduation. Evidence did show that the RUSC initiatives were increasing intent for rural practice. Longer rural placements were associated with increased rural intent and a preferred rural practice location i…	3 or 4	3	Recall bias might affect some questions, low response rates.	Strengths – Control group applied, stat analysis applied to control for potential confounders, pre and post questionnaires, looked at actual workforce outcomes and intention, longitudinal follow up (9 years), looked at multiple time points ( 2 years and 9 years) Weaknesses – Small sample size and very small for control group with moderate to low response rates, self-selection bias, recall bias, S…	Moderate
48	Sen Gupta 2013	Retrospective Survey	A total of 292 Year 6 JCU MBBS students out of a possible 445 completed the exit survey from 2005 to 2010, an overall response rate of 66%. This information was compared with other Queensland MSOD data (720 participants from other schools and 1457 participants from 6 other Universities in different states.A total of 292 Year 6 JCU MBBS students out of a possible 445 completed the exit survey from…	2	2 (66%)	Questionnaire/survey, MSOD	Students choose to go to the RCS (1)	Informed consent to participate (vol)	2	1	Yes	2	Post survey and MSOD data.	4	2	Yes - but less than a year - initial employment choices - intern choices.	The majority of JCU medical students intended to work outside of the capital cities compared with 31% from the MSOD (other Unis) data.	3	3	Career intention has limited predictive power, response rate from second graduating cohort was only 21%, but overall 66%. Comparative MSOD data was available for 2 other and 6 national schools which had no rural focus. Recall bias as retrospective.	Strengths – Moderate sample size and moderate response rate (66%), used a national database, stat analysis applied, multischool increases the generalisability of the data, looked at actual workforce outcomes, Weaknesses – Self-selection bias, no control/comparison group, not longitudinal only looked at the initial workforce choices, looked at intention mainly and initial intern choices, recall bi…	Moderate
50	Rabinowitz 2005	Longitudinal tracking project	92 graduates total and of this 38 PSAP (rural program) and 54 non-PSAP.	1	3	Questionnaire/survey, alumni records, (AMA has been added)	1 (student apply for the program) - (PSAP)	Workforce data does not require vol participation - taken from alumni records and Masterfile - but vol completion of prior pre and post survey	1	2	Yes	1	Tracked in 2002 and went back 30 years. Applied previous pre-and post-questionnaire data.Tracked in 2002 and went back 30 years. Applied previous pre-and post-questionnaire data.	3	2	Yes - up to 30 years	After 11–16 years, 68%) of the PSAP graduates were still practicing family medicine in the same rural area, compared with 46% of their non-PSAP peers. Study shows long term rural primary care retention rates and the rural program (PSAP) participants has led to both increases in recruitment (8-fold) and long-term retention.After 11–16 years, 68%) of the PSAP graduates were still practicing family …	3	3	Addressed workforce outcomes but not the why, however prior studies have found the intervention to be an independent predictor of rural retention. Only focussed on a single site.	Strengths – High response rate, multiple data collection methodology and using AMA database (national), control group applied, longitudinal survey, looking at actual workforce locations, pre, post and follow up Weaknesses – Small sample size for intervention and control, self-selection bias, limited control of confounders and general results, stat analysis applied but not controlling for confound…	Moderate
51	Quinn 2011	Longitudinal Multiple intervention tracking study	48 Rural Scholars – 83 6month Rural Track Clerkship (RTC) for 3rd year students 51, Rural Track Elective Program for 4th year students 506 nonparticipants48 Rural Scholars – 83 6month Rural Track Clerkship (RTC) for 3rd year students 51, Rural Track Elective Program for 4th year students 506 nonparticipants	1 for interventions and 3 for control	2	MUSOM, Residency Match Program, American board of Medical Specialties, Other databases (Local), Internet/email/Phone.	1	Vol	4	1	Yes	1	Compared residency selection choices using medical and workforce databases.	5	2	Yes - up to 14 years	Rural Scholars were more than twice as likely to match into family medicine. RTC participants entered primary care, especially family medicine, at rates significantly higher than nonparticipants. Over 57% of students who participated in the RTC program (and potentially other MU-RTPP offerings) chose a rural location for their first practice. Rural Scholars were more than twice as likely to match …	4	3	Unable to control for selection bias, small sample size of rural scholar grads, and dataset does not have complete data on the practice locations of nonparticipants, so lack of comparison data.	Strengths – Large control sample size, moderate response rates, used multiple data collection methods including recognised database, stat analysis applied, looked at actual workforce outcomes, Weaknesses – Small sample sizes of intervention groups, self-selection bias, single school, lacking complete workforce information for non-participants. Strengths – Large control sample size, moderate respo…	Moderate
53	MacDowell 2013	Longitudinal tracking project	160 RMED 2663 NON-RMED160 RMED 2663 NON-RMED	2	3	Alumni records, Other databases (Local).	RMED involves compulsory rural aspect - changed to 2.	N/A	1	1	Yes	1	Follow up working locations using medical and workforce databases	5	2	Yes - Outcomes for 11 years	RMED graduates were 14.4 times more likely than non-RMED graduates to choose family medicine; 6.7 times more likely to choose a primary care practice specialty and 17.2 times more likely to be currently practicing in a rural location.	2	3	One program in one state, and data is only for an 11 year span.	Strength – Reasonable number of rural participants (160) and large number of control (2663) and high response rates, compulsory rural program removes self-selection bias, good stat analysis applied, looking at workforce outcomes over a longitudinal period (11 years). Weaknesses – Single site program, control group is much larger than the intervention group, follow up could be longer. Strength – R…	Moderate
54	Rabinowitz 2013	Longitudinal tracking project	90 graduates from the JMC 37 PSAP 52 non -PSAP90 graduates from the JMC 37 PSAP 52 non -PSAP	3	3	American association Masterfile (AMA) (National)	1 (students apply for the program) (PSAP)	workforce data does not require vol participation - taken from alumni records and Masterfile - but vol completion of prior pre and post survey	1	2	Yes	1	Using the Jefferson Longitudinal study, this study compared the numbers of PSAP and non-PSAP who were still working in rural family medicine in 2011. Study used databases (American Board of Medical Specialties and self-reported specialty data from the AMA Physician Masterfile. Using the Jefferson Longitudinal study, this study compared the numbers of PSAP and non-PSAP who were still working in ru…	5	2	Yes - up to 25 years	The study provides further evidence that graduates of rural programs are likely to enter rural family medicine and that these graduates will remain in these practices for decades.	2	3	Addressed workforce outcomes but not the why, however prior studies have found the intervention to be an independent predictor of rural retention. Only focussed on a single site. Other factors not explored include; residency, spouse or partner influence, children, financial or practice factors may also be related to retention and need exploring now students are graduated.	Strengths – Good response rates, used a national database, control group, looking at workforce outcomes, longitudinal follow up (25 years), Weaknesses – Small sample sizes, self-selection bias, no stat analysis to control for confounders, single school, limited exploration and control of rural workforce factors. Strengths – Good response rates, used a national database, control group, looking at …	Moderate
55	Rabinowitz 2011	Longitudinal Study	104 PSAP graduates (intervention) 2281 non-PSAP (control)104 PSAP graduates (intervention) 2281 non-PSAP (control)	3	3	MUSOM, Residency Match Program, American board od Medical Specialties, alumni records, Other databases (Local), American association Masterfile (AMA) (National)	1	Does not do a survey and uses AMA and Alumni records - N/A but they do vol to participate in the program	1	1	Yes	1	Used established databases – (AMA Physician Masterfile), JLS database, American Board of Medical Specialties and merged the data with the alumni information.	5	2	Yes - 15plus years tracking	PSAP graduates were 10 times more likely to be working rural family medicine than non-PSAP cohort.	2	3	Single medical school but large sample size increases generalizability.	Strengths - Moderate intervention sample size and very large control group, with very good response rates. Used local and national database and alumni records, longitudinal tracking of graduates (from 1992 to 2007) actual workforce outcomes Weaknesses -Single site, no pre and post surveys (intentions) just graduate tracking and use of alumni records, program self-selection bias. Strengths - Moder…	Moderate
56	Landry 2011	Cross-sectional survey	260/390	2	2	Questionnaire/survey.	1 (survey of doctors - retrospective survey of undergrad training)	Vol	3	1	Yes	1	Questionnaire via phone interview or in writing.	4	2	Yes	Study reported that the length, timing and frequency of exposure to the regional area during medical training was positively associated with the likelihood that a doctor will go onto work in that same region.	2	3	Cross sectional design limits assessment of causality. Recall bias a factor, half of non-respondents was due to not being able to obtain contact information.	Strength – Good sample size and reasonable response rate, comparison group, stat analysis applied, looking at actual workforce outcomes. Weaknesses – Self-selection bias, recall bias, no control group, no national database relying on self report survey, (no specific intervention hence no control draws associations from doctors training and compares against workforce outcomes), difficult to acquir…	Moderate
58	Rourke 2005	Cross sectional study	507 rural family physicians and 505 urban family physicians in Ontario 264 rural responded 179 urban responded. 507 rural family physicians and 505 urban family physicians in Ontario 264 rural responded 179 urban responded.	2	1	Questionnaire/survey.	1	Vol	1	1	Yes	2	Main outcome measure was population of the community while growing up, rural medical education and medical school attended.	5	2	Yes	The study reported that the rural physicians were significantly more likely to have grown up in a rural community, to have received rural clinical training during medical school, to have graduated outside of the major city of Ontario, and to have had 8 weeks or more rural training during their postgrad residency training.	2	3	Response rate under 50%, possibility of non-response bias, length of rural training was not broken down into smaller units than 8 weeks to 6 months hence non-specific, and the study does not compare optional vs mandatory rotations, and there may be selection bias in those physicians who have taken optional rural rotations.	Strengths – Moderate sample size, control group (rural and non rural), stat analysis applied, multisite program, followed up actual workforce outcomes, longitudinal survey Weaknesses – Lower response rate (48%), survey looking at numerous rural immersion programs and lacking information on the specifics of these programs (vol status, participant info, program specifics etc.) vol survey hence self…	Moderate
59	Jamieson 2013	Longitudinal retrospective tracking study.	Initial sample = 480 participants, but only 19 respondents completed the survey at all 3 time points, 131 at 2 time points.	2	1 (overall 45% reported response rate).	Questionnaire/survey, Other databases (Local).	1	Self selection of participants (vol completion of follow up survey and info is provided upon participation and from Masterfile).	1	1	Yes	2	Key outcome was workforce location, rurality of location and preparedness for rural practice. Questionnaire survey mailed to graduates. Sent at 2 years, 5 and 10 years after completing the postgrad training. Master file of all graduates, is maintained by the Department of Family Practice postgraduate program.Key outcome was workforce location, rurality of location and preparedness for rural pract…	5	2	Yes - 20 years of grads (2,5 and 10 years follow up)	Resident trained in the distributed non-metropolitan sites were 15 times more likely to enter rural practice, small town and regional centres than the metropolitan trained residents. The positive impact of distributed postgraduate family medicine training is an important predictor of non-metropolitan practice, and the effect persists for 10 years upon completion of training.Resident trained in th…	2	3	In naturalistic studies it is difficult to measure the degree the actual experience in a training location relates to intention. Practice location was based on self report, but respondents were unaware of the research question is a strength, 45% response rate is low, female response bias, regulatory and financial benefits have not been considered.	Strength – Moderate sample size, control group (rural or metro training cohort), stat analysis applied, multi-school, actual workforce outcomes, longitudinal tracking (up to 10 years post grad), Weaknesses – Lower response rate (45%) and very low for all three time points, no national database, self-selection bias, limited actual program/intervention information. Strength – Moderate sample size, …	Moderate
62	Glasser 2008	Longitudinal tracking project	Since 1993, 216 students have been enrolled in the program. RMED and non-RMED groups. Since 1993, 216 students have been enrolled in the program. RMED and non-RMED groups.	2	3	interviews, alumni records, Other databases (Local).	1 (students apply to the RMED Program)	Vol	1	1	Yes	1	Workforce outcomes of the program graduates. MCAT educational scores to assess differences between the RMED students and non-RMED students. Workforce outcomes of the program graduates. MCAT educational scores to assess differences between the RMED students and non-RMED students.	5	2	Yes - 15 years	159 of the 216 have graduated, with 64.4% working in primary care in small towns and/or rural communities. MCAT scores were similar for RMED and non-RMED students. The study comments the program compares well with other studies in terms of its positive rural workforce association. 159 of the 216 have graduated, with 64.4% working in primary care in small towns and/or rural communities. MCAT score…	2	3	Focusses on a single program, need a follow up study	Strength – Moderate sample size with high response rate, control group applied, multiple methods of data collection, stat analysis applied, detailed description of the RMED program, single site/school, workforce outcomes tracked, longitudinal program. Weaknesses – self-selection bias, national database not applied, no pre survey, study recommended further follow up. Strength – Moderate sample siz…	Moderate
64	Pepper 2010	Longitudinal retrospective tracking project.	1,218 physicians initially identified, 996 confirmed that they were practicing in Wyoming. Of those, 693 (69.6%) physicians completed the survey.	3	2	Questionnaire/survey, Internet/email/Phone.	1	Vol	3	1	Yes	2	Questionnaire collected their background, current practice, and future practice plans	5	2	Yes - retrospective look back at one point in time	A rural background and training in nearby states did predict working in a very rural location. A predictor identified was malpractice insurance rates, which encourage clinicians to move out of state, rather than within state. A rural background and training in nearby states did predict working in a very rural location. A predictor identified was malpractice insurance rates, which encourage clinic…	2 or 3	3	Retrospective survey - recall bias. Data is only generalizable for the state of Wyoming, responses limited due to questionnaire design (not open ended), relatively small sample for comparisons of plans to move within or out of state.	Strength – Large participant sample size, reasonable response rate (69%), used multiple means to extract data, comparison groups, stat analysis applied, comparison groups (as retrospective look at education training), looked at workforce outcomes, Weaknesses – Self-selection bias, recall bias, only looked at one point (retrospective overview of educational history/training etc. compared against w…	Moderate
66	Orzanco 2011	Retrospective analysis study	All students who registered in the undergrad medical programs and studies family medicine between 1995 and 2000. This lead to Uni 1= 780 and Uni 2 = 936.	3	3	Alumni records	The survey reviewed based on uni choices (1)	n/a	1	1	Yes	2	Retrospective analysis of two medical education programs. Databases were developed from alumni records. Working location was the key outcome. Retrospective analysis of two medical education programs. Databases were developed from alumni records. Working location was the key outcome.	5	2	Yes - 2 years	Rural background was the key nature predictor, and the key nurture variable was the length of the non-metropolitan internship. The third-year clerkship in a rural area may increase the chances of non-metropolitan practice. Rural background was the key nature predictor, and the key nurture variable was the length of the non-metropolitan internship. The third-year clerkship in a rural area may incr…	2	3	Looked at a lot of potential variables and confounders in the extracted data, but study felt they could look at more, such as background, beliefs, intentions, internal models of the physicians, but dataset had limitations. Did not use a registered database and built their own, time consuming.	Strength – Large sample size for 2 cohorts (uni 1 and uni 2) and high response rates, control group applied, stat analysis, multischool (2 school), looked at workforce locations, good controlling of potential variables. Weaknesses – only looked at alumni records to develop databases (no national database), only a 2 year follow up study (initial working locations) Strength – Large sample size for …	Moderate
67	Playford 2015	Longitudinal cohort study	417 consenting graduates. For this longitudinal cohort study, all consenting graduates were contacted annually after graduation, with the outcome measure being rural work location (defined by the Australian Standard Geographical Classification –Remoteness Area) of any duration.417 consenting graduates. For this longitudinal cohort study, all consenting graduates were contacted annually after grad…	2	2	Questionnaire/survey.	1 (chose to attend rural school that was evaluated)	Vol	2	2	Yes	2 (includes 2 medical schools and 14 rural and remote towns	Survey was emailed with the key outcome measure being rural work location.	5	2	Yes - 10 years.	The study reported that there was considerable movement in and out of rural employment and the rural workforce was far more mobile than anticipated. However, there were positive associations with rural work from the participants. One year was suggested to be a suitable amount of time to convert commitment to rural work.	3	3	High response rate, and data is generalizable. Data included contactable grads which may skew data. Minimal control of potential confounding factors	Strengths – Moderate sample size and good response rate, workforce tracking, the large RCS including 2 medical schools and 14 rural and remote locations and the high response rate makes the general more generalizable. Weaknesses – Self-selection bias, no control or comparison group, no stat analysis applied, single school, minimal control of potential confounding factors. Strengths – Moderate sam…	Moderate
70	Walker 2012	Descriptive study	125 students	2	2 (75%)	Questionnaire/survey, MSOD.	1	Self selection of participants	2	1	No reflection of study limitations	2	Questionnaires post rural placement.	2	1	No	Students from rural backgrounds were 10 times more likely to prefer to work in rural areas when compared with other students (p<0.001) 85% of students reported that their RCS experience increased their interest in rural training and practice. 62% indicated a preference for rural internship/basic training after their RCS experience. Student rural background was reported as the most significant pre…	2 or 3	3	No reflection of study limitations.	Strength – Moderate sample size and response rate at 75%, multisite program used a survey combined with a national database, stat analysis applied and controlled for rural background, preferred working location, specialty, education, etc.). Weaknesses – Self-selection bias, no control or comparison groups, post placement only survey (no pre placement) and no working locations identified or long t…	Moderate
80	Wright 2014	Descriptive study	69 students (only 50 completed ques and focus groups)	1	2	Focus Groups, Questionnaire	2	Asked to complete a focus group and short questionnaire - voluntary	2	2	Yes	1	Pre-and post-questionnaire Focus Groups	1	1	No	Undertaking a 3-week RHM changed students’ perceptions of rural health and increased their knowledge of issues facing rural health practitioners and patients. This evaluation of the RHM suggests that there are benefits to be gained from short-term rural place- ments incorporating formal rural health teaching in terms of knowledge of and attitudes to rural health issues	3 or 4	3	Evaluates only a short term program across one term, in one geographical location. Also the small sample of 50 students from a potential sample of 2850 students who have completed the rural placement across 9 years. The survey was voluntary but participation was compulsory and different results may have emerged from students who were motivated to the the rural program.	Strength – Moderate response rate, focus group and questionnaire (multi methodology), pre and post questionnaire for measuring change, non-voluntary removes self-selection bias from program (compulsory) but survey was voluntary. Weakness – Small sample size and a fraction of the possible graduates who have completed the program, single site, only looking at intention rather than workforce outcome…	Weak
82	Matthews 2015	Descriptive follow up study	45 graduates	1	2	Questionnaire/survey, interviews, Other databases (Local), Internet/email/Phone	Students vol and go through an application process - change to 1	Vol completion of the eval questionnaire	3	1 (limited analysis)	Yes	1	Post placement survey and follow up each year for four years. 2008-2011.	4	2	Initial workforce outcomes (2 years)	Follow up survey reported that 62% were working in rural or regional areas. 35.6% intended to return to Northland DHB (rural training area). Graduates of the rural program are very likely to be working in rural and regional areas, and these graduates show an intention to work in general and rural medicine.	4	3	Student self select to participate in the programme, risk of selection bias and the selection process includes an evaluation of the likelihood of continuing in rural/regional medicine. No control group. No prior data on the cohort prior to the program and therefore cannot comment on change in intentions. longer term follow and multivariate analysis will be important to do.	Strengths - A strength is the study does follow up working location with the post survey over a short period (few years). Weaknesses - Small sample size with mid-range response rate, with limited statistical analysis in controlling for potential confounders, single site study, no control group, only looked at initial workforce outcomes.	Weak
83	Myre 2016	A prospective matched Cohort Study	A 3-year evaluation of a rural LIC involving the classes of 2009, 2010 and 2011. The study involved 34 students who completed a rural LIC. This group was compared against the control. Study uses random selection of students to the LIC from applicant pool who self-select for the program. 170 total with 34 rural, 136 control	2 (overall 170) but rural intervention is 1 and control 2.	3	Alumni records, Other databases (Local)	1 (randomly selected from the applicant pool)	vol provision of info	1	1	Limited info provided	1	Database was developed for both cohort groups. College information from websites from used to identify the graduates practice location. Students were prospectively matched by background and sex, at the start of the clerkship between the cohort groups.	5	2	Yes - 3 years	An association was identified between participation in a rural LIC and working in a rural location upon graduation.	4	3	Causation cannot be confirmed, and only looked at community background and sex as confounding factors, small sample, only provided initial working location, not longitudinal. Limited review of limitations.	Strength – High response rate, control group, workforce tracking. Weaknesses – Small intervention sample size (34), self-selection bias, limited exploration of confounders and therefore limited stat analysis to control effectively, and only provide initial working location.	Weak
84	Stagg 2009	Retrospective follow up study	Usable data were collected from 46 of the 86 contactable graduates (53%).	1	2	Questionnaire/survey, interviews, Other databases (Local), Internet/email/Phone.	1	Voluntary for contacted	2	1	Yes	1	Alumni records of graduates were used, internet searches, telephone calls, rural doctor workforce agencies, medical registration and local contacts were all applied to ascertain the graduates working locations. Of those identified graduates, a retrospective survey was provided. Surveys were completed by telephone interview or online completion.	5	2	Yes - one point survey conducted up to 10 years after the program intervention	The study reported that the PRCC is influencing graduates to choose a rural career path.	4	3	Small sample size and average response rate. Self selection bias and the researcher was known to the students. One single medical school, hence issues with generalising.	Strength – Multiple surveys methods to extract and verify information, stat analysis applied, looked at workforce outcomes, longitudinal follow up. Weaknesses – Small sample size (46) and average response rate (53%), self selection bias, no control or comparison group, single point follow up survey, single site/school, paper acknowledged researcher was associated with the cohorts (some potential …	Weak
94	Greer 2016	Longitudinal Tracking Project. The program provides a longitudinal continuity experience with students returning to a single rural site or small city.	From 2009, 123 students have been accepted into the program. In this period, 33 have graduated.	2	3	Alumni records, Other databases (Local), Internet/email/Phone	1 (Specifically selected students but students apply)	Not clear but seems voluntary completion of evaluation	2	2	Yes	1	Study developed a tracking system to collect data on matriculation and then eventual working practice.	5	2	Yes - initial movement -	Of the 33 graduates, 30 (90.9%) entered needed regional specialties as defined by regional workforce needs 15 (50.0%) of these 30 graduates remained in the WWAMI region for their residency training. Program is in its early stages and a robust evaluation program, additional funding, and developing linkages with regional and rural residency programs are planned.	4	3 or 4	Pilot study, small sample size, early information on a longitudinal program rather than conclusive outcomes. Outcomes are not reported within the paper to any extent, as its focus is on the program implementation.	Strengths – Good response/tracking rate, used multiple methods to collect data, pre and post data and workforce outcomes, excellent explanation of the program. Weaknesses – Moderate sample size (123) but only 33 had graduated and the 33 was the focus, hence small, self-selection bias, no control/comparison group, no stat analysis applied to control for confounders, only looked at initial movement…	Weak
81	Somers 2012	4-year Prospective controlled quasi-experiment	58 graduates	1	1 (35%)	Questionnaire	1	Does not state if compulsory questionnaire or not	1	1	Limited information	1	Pre-and Post-survey. Paper based questionnaire distributed during 2nd of a 5-year undergrad degree and repeated during the last week of the final year	1	1	No	Graduate students who completed rural rotations had an increased likelihood to choose rural work upon graduation. Rural rotations are an important factor; however, it is the nature of the students choosing to study in rural locations rather than experiences that is a stronger influence on rural work choices.	4	3	Low sample size, risk of response bias and self fulfilling results for a single site study with a low useable response rate of 35%. Large numbers would improve the studies power. Singularity of the sample, means generalisability cannot be made and it not claimed and self selection bias for the rural rotations.	Strengths - Applies a control group, sufficient stat analysis, pre and post survey. Weaknesses – Small sample size, low response rate (35%), only one form of data collection, some limited information related to methodology, single school, only looking at intention not actual workforce outcomes.	Weak
85	Eley 2007	Cross sectional study	17/28 pre-surveys 27/28 post surveys Students at the University of Queensland.	1	2	Questionnaire/survey	1	vol survey completion - self selection of evaluation completion	2	1	Yes	1	pre and post survey	1	1	No	The study reported a positive effect of the program and an interest in pursuing a rural career. Study highlighted the need for long term tracking of the graduates.	4	3	Limited by cross sectional design, small cohort of rural clinical school students from one Uni, they found that choice to attend the rural internship itself is a strong indicator desire for rural medicine.	Strength - Reasonable response rate and applied some stat analysis. Weaknesses - Very small sample size, single site, single cohort, only one form of data collection, no control or comparison group, no longitudinal tracking and only looking at intention rather than actual workforce outcomes	Weak
86	Jamar 2014	Retrospective tracking study	74 graduates Grad survey of past students who completed a Rural Clinical Training Scheme Program – one year in a rural location in their 5th year	1	2	Questionnaire/survey, alumni records, Internet/email/Phone.	1	Self selection of participants (consent sort)	2	2	Yes	1	Online questionnaire	4	2	Early movement	Between 2009 and 2012 between 20.8% and 34.1% of respondents were located in a rural area. More than 50% of respondents have worked in a rural area since graduation, and 85% reported increased rural intentions.	fine	2	Small cohort, and average response rate (58.2%). Study struggled to identify contract details for past graduates and therefore difficult to locate. Risk of selection bias as survey is voluntary (rural interested participants may complete the survey). The length of the postgrad training also an issue. Survey reported it needs a larger sample size to draw meaningful results.	Strength – Multiple methodologies for collecting information, looks at actual workforce outcomes. Weaknesses – Small sample size and average response rate, no control, early movement of grads only at one time point, single site, no stat analysis modelling to control for potential confounders.	Weak
87	Eley 2006	Descriptive study	26 students completed their 4th year training at the RCD in either the Hospital A (10 students) or Hospital B (16 students). The sample size equals 25 because one questionnaire from Hospital A was not completed.	1	3	Questionnaire/survey.	1 (elect to train)	Indicates compulsory - provided in a classroom setting all completed	3	1	Yes	1	Exit Questionnaire to evaluate perceptions of the students 4th year in a rural location. Also, the study reported the graduate internship choices.	5	2	No	The study reported increased rural intentions post intervention. They reported that the rural training program was very popular with non-rural background students. Looked also at internship choices.	4	3	Small sample size from one cohort and one University. Lack of data related to internship choice reasons and the positive factors of the program on the students need further analysis to produce replicable recommendations for future cohorts. Tracking of graduates working locations and ongoing monitoring of the program is required.	Strengths – High response rates, comparison groups, some stat analysis applied, compulsory completion of questionnaires reduces voluntary bias in the evaluation, looked at intern choices so actual outcomes and intention, Weaknesses – Very small sample sizes, self-selection bias for participating in the programs, single school, not longitudinal follow up of workforce choices, study primarily repor…	Weak
88	Lee 2011	Descriptive study	In total, 40 students from a cohort of 88 (45%) responded	1	1	Questionnaire/survey, Internet/email/Phone	1 (Application to the RCS is vol, but there are a number of vol and compulsory rural training components, hence take as vol = 1	Vol	2	1	Yes	1	Graduating cohort completed a voluntary online survey with 33 with forced answers	2	1	no	Reported increased rural intentions in rural placement participants. The study supports the importance of compulsory rural health experiences in increasing students interest in rural health careers. In addition, they reported that all medical students should be targeted by a rural curriculum, not just those who are interested in rural work. Only 15% of respondents chose a rural internship despite…	4	3 or 4	Is an initial examination and only represents a small number of respondents based on 1 cohort at 1 unit Data is retrospective looking back over 4 years (collected at only one point), therefore recall bias. Does not look into actual workforce outcomes and accepts that other personal and other factors may influence future career intentions but does not look into these factors. Will use the national…	Strengths – Stat analysis applied. Weaknesses – Small sample size and small response rate, self-selection bias, no control or comparison group, forced answer survey, post survey but no workforce tracking, not a longitudinal tracking program, single site program, recall bias as retrospective survey.	Weak
89	Barden 2012	Descriptive study	21 students who undertook a rural placement in their final year of the UWS medical program.	1	3	Questionnaire/survey, Focus Groups	1	Invited to complete a Survey and Focus group - vol	2	1	Limited info - no reflection of limitations or if the program is vol or compulsory	1	Post Questionnaire – 46 item quantitative survey with 37 closed-ended and nine open ended questions. Based on a validated survey.	2	1	No	The results indicate that the UWS Program increased the students’ receptiveness to a rural medical career. Study shows the program is off to a positive start.	5	4	No reflection of study limitations	Strengths – High response rate, multiple data collection (interview and focus groups), stat analysis applied, based on a validated survey. Weaknesses – Small sample size, self-selection bias to the rural school and voluntary completion of the survey, no control or comparison groups, limited information on the evaluation or limitations, mainly close ended survey questions, only intentions with no …	Weak
90	Gerber 2010	Descriptive study	146 responses (not that clear)	2	4 (not clear)	Questionnaire/survey,	1 (seems to indicate vol participation in the MSOD)	Vol completion of surveys	3	1	Limited intervention/only really an intro to a future study	2	MSOD is four phases: 1)pre-questionnaire 2) clinical attachments, electives, and student activities are tracked via students 3) Exit questionnaire 4) Tracking through intern and vocational training years will occur in the future.	1	1	No	Rural placements led to associations with rural intentions. Future work will track the actual work outcomes of the graduates.	4	3 or 4	Pilot study, small sample size, reporting on early phase of the research rather than long term evaluation, only 6 unis from all available, only a number of students have reached graduation at the time of this publication.	Strengths – Large sample size of initial MSOD database but only 146 at end point, comparison groups/data, stat analysis applied, multiple schools, measuring at multiple time points. Weaknesses – Response rate not clear but appears poor, self-selection bias, study is in its infancy at this publication/pilot/minimal outcomes presented, only reporting on intention.	Weak
91	Williamson 2012	Longitudinal tracking project (cohort study)	177 however this is split across the 3 schools (36, 59, 52) Two control groups of students from other schools.	1	2 (50%)	Questionnaire/survey.	1	Voluntary	3	1	Yes	2	Followed up tracking project using a mailed questionnaire to graduates years after qualifying. Applied the data from a previous post survey.	2	1	Yes 7 years (seeing if attitudes remained the same at the end of the course).	56% of respondents from Dunedin reported a positive influence compared with 24% from Christchurch and 15% Wellington. Study concluded that the positive impact of a rural placement program persists into postgraduate years. Further research is required to identify the specific features of the undergrad placement that positively impact on the students’ attitudes.	3 or 4	3	Cohort nature, response rate of 50%, and small sample size. The inability to correlate individuals responses in this survey with their responses in the first survey is a disadvantage and authors advise caution in interpreting the results to draw inferences for other settings.	Strength –Comparison groups but no direct control, some stat analysis applied, multi-site program adds generalisability Weaknesses – Small sample size for each group (36, 59, 52) and an overall 50% response rate, self-selection bias, intention only with no workforce outcomes, inability to correlate responses from survey 1 to survey 2 is a weakness in the design. Overall the small sample size, lac…	Weak
92	Denz-Penhey 2005	Qualitative study Comparing 3 study groups.	1) students based long term in one centre (with only a few days away at a time); (2) students based long term in one centre with short-term rotations of 3-6 weeks away from home base. (3) week rotations without a home base. NOT clear - think about 20-30 surveys occurred.	1	all but one - 3	Questionnaire/survey, interviews,	1	Self selection of participants (vol)	3	2	Limited information- difficult to extract	2	Evaluation at the end of each 6-week placement. Semi-structured interviews by phone Questionnaires	2	1	No	Short rotations are less efficient than longer placements for increasing the rural workforce capacity. The longer students live and work in a rural location, the more their emotional attachment builds up and connects them to the community. Students on short rotations do not make these local connections.	4	4	Findings are incidental to the main purpose of the evaluation studies, as they did not set out to compare the usefulness of different rotations but to improve learning opportunities in a new setting.	Strengths – High response rate, 2 RCS (multi-school), comparison groups. Weaknesses – Not that clear how many interview/surveys/difficult to extract identify info, self-selection bias, no control groups, no stat analysis, only looking at intention not workforce outcomes, not longitudinal, limited reflection of the studies limitations.	Weak
93	Devaney 2013	Descriptive study	70 surgical residents in 2002. 11 rural Intervention. 59 (non-rural control). 2 groups- rural trained and other (not rural trained).	1	3	Alumni records, Other databases (Local).	1	Vol as partipants provide info on vol entry to program (not clear though).	1	1	No -limited information on methodology applied	1	Age, sex, and initial practice plans, fellowship and practice characterises were the key outcome measures.	3	2	Yes - early movement	91% (10/11) of the rural trained residents were more likely to enter rural practice than the non-rural trained cohort 47% (28/59). The study also reported that the increase in likelihood for rural practice from the rural training, was independent of initial specialty plans. The rural resident training may assist in addressing the workforce gap in rural locations.	4	3	Limited by the small number of participants and represents only one program. .	Strengths –Good response/tracking rates, pre and post surveys and actual workforce outcomes, control group. Weaknesses – Very small sample sizes, self-selection bias, single site, only looked at early work movement/not longitudinal.	Weak
95	Petrany 2013	Retrospective Study	174 MUFMR graduates who entered the residency program from 1994 to 2006. Included graduates 10 years prior (control) and the RT cohort who had graduated and been in practice for at least 1 year . (Rural intervention however was only 12 and 94 were metro/traditional track).	2	3	Questionnaire/survey, interviews , alumni records, Internet/email/Phone.	1	Requirement - Compulsory as part of program	1	1	Yes	1	Practice location was identified, and the academic performance of the cohorts was compared.	5	2	Yes initial movement	Of 174 MUFMR grads, 106 entered the residency program, with 12 completing the RT and 94 were the control group. 80% (10) of the RT graduates went onto practice in a rural location, compared with 40.4% (38) from the control group. The RT provided an association with rural employment, and the graduates were more likely to work rurally than the control cohort.	4	3	Small sample size of rural training graduates, reports may not be generalizable as only one resident program and selection bias as grads choose to participate.	Strength - Control group applied, multiple methodology to acquire information, some stat analysis (academic performance, age, gender, rural background). Weaknesses – Very small number of rural program participants (12), self-selection bias, only looked at initial movement of graduates. Overall a weak study due to the very small sample size which reduces the generalisability and power of the findi…	Weak

## Sheet: Sheet2
		We recommend this is provided as an Appendix only as it is repitition of Table 2 as already commented in our last submssion to your glorious crappy fuckng Journal					The CHPPHF tool assessed the quantitative studies for internal and external validity and rated the following criteria; allocation bias, selection bias, blinding, data collection methods, consent rate, statistical analysis and intervention integrity.34
	Read YEVLAHOVA						To be specific for the research area, the quality appraisal tools were modified to assess bias by reviewing the additional study characteristics; study type, multi-school sites, volunteer program, control/comparison groups, intervention parameters, survey methods and potential for confounders. In addition, the authors (GJ, FCW & KF) considered the outcomes, study length and follow-up period (long…
	POTENTIAL ADD NUMERICAL VALUE TO PROVIDE SCORES FOR THE QUALITY REVIEW TO THE TABLE
	PULL UP THE PDFS AND CHECK THE INFO IN THE TABLES AND FINISH THE LONGITUDUNAL SCORE
